# Supplementary material for: Systemic Inflammation and Metabolic Changes After Cardiac Surgery and Postoperative Delirium Risk
Source: J Clin Med. 2025 Jun 29;14(13):4600. doi: 10.3390/jcm14134600 (PMC12251062; doi:10.3390/jcm14134600)
Supplement: Supplementary file 1 [file jcm-14-04600-s001.zip]

Archive with 1 entries (1 files):
- jcm-3665696-supplementary.pdf
